# Supplementary material for: Targeting DNA topoisomerases or checkpoint kinases results in an overload of chaperone systems, triggering aggregation of a metastable subproteome
Source: eLife. 2022 Feb 24;11:e70726. doi: 10.7554/eLife.70726 (PMC8871389; doi:10.7554/eLife.70726)
Supplement: Figure 6—figure supplement 1—source data 2. — Raw Coomassie-stained SDS-PAGE gels with the cropped parts indicated in red. Raw Western blot images with the antibodies annotated and the cropped parts indicated in red. [file elife-70726-fig6-figsupp1-data2.zip]

Archive with 2 entries (2 files):
- Source data - Figure 6 - figure supplement 1 - 2a.jpg
- Source data - Figure 6 - figure supplement 1 - 2b.jpg
